# Supplementary material for: Whole‐genome resequencing reveals signature of local adaptation and divergence in wild soybean
Source: Evol Appl. 2022 Sep 20;15(11):1820–33. doi: 10.1111/eva.13480 (PMC9679240; doi:10.1111/eva.13480)
Supplement: Supplementary file 2 — Tables S1‐S6 [file EVA-15-1820-s002.xlsx]

## Sheet: Table S1
Table S1 Geographic origin of Glycine soja accessions
Individual code	Origin	Group	Latitude(°N)	Longitude(°E)
HAAS_011	Yilan,Heilongjiang	NER.I	46.32	129.57
HAAS_014	Hulan,Heilongjiang	NER.I	45.89	126.59
HAAS_018	Haerbin,Heilongjiang	NER.I	45.8	126.54
HAAS_019	Boli,Heilongjiang	NER.I	45.76	130.59
HAAS_021	Mishan,Heilongjiang	NER.I	45.53	131.85
HAAS_022	Acheng,Heilongjiang	NER.I	45.55	126.96
HAAS_023	Yanshou,Heilongjiang	NER.I	45.45	128.33
HAAS_028	Shuangcheng,Heilongjiang	NER.I	45.38	126.31
HAAS_038	Jidong,Heilongjiang	NER.I	45.26	131.12
HAAS_039	Dongning,Heilongjiang	NER.I	44.09	131.12
HAAS_040	Ningan,Heilongjiang	NER.I	44.34	129.48
HAAS_042	Tahe,Heilongjiang	NER.II	52.33	124.71
HAAS_044	Tahe,Heilongjiang	NER.II	52.33	124.71
HAAS_045	Huma,Heilongjiang	NER.II	51.73	126.65
HAAS_046	Huma,Heilongjiang	NER.II	51.73	126.65
HAAS_051	Huma,Heilongjiang	NER.II	51.73	126.65
HAAS_055	Huma,Heilongjiang	NER.II	51.73	126.65
HAAS_060	Huma,Heilongjiang	NER.II	51.73	126.65
HAAS_063	Aihui,Heilongjiang	NER.II	50.25	127.5
HAAS_064	Aihui,Heilongjiang	NER.II	50.25	127.5
HAAS_065	Aihui,Heilongjiang	NER.II	50.25	127.5
HAAS_066	Aihui,Heilongjiang	NER.II	50.25	127.5
HAAS_067	Aihui,Heilongjiang	NER.II	50.25	127.5
HAAS_068	Xunke,Heilongjiang	NER.II	49.56	128.48
HAAS_071	Xunke,Heilongjiang	NER.II	49.56	128.48
HAAS_075	Nenjiang,Heilongjiang	NER.II	49.19	125.22
HAAS_076	Nenjiang,Heilongjiang	NER.II	49.19	125.22
HAAS_077	Jiayin,Heilongjiang	NER.II	48.89	130.4
HAAS_078	Wudalianchi,Heilongjiang	NER.II	48.51	126.2
HAAS_083	Wudalianchi,Heilongjiang	NER.II	48.51	126.2
HAAS_085	Wudalianchi,Heilongjiang	NER.II	48.51	126.2
HAAS_088	Beian,Heilongjiang	NER.II	48.24	126.49
HAAS_089	Beian,Heilongjiang	NER.II	48.24	126.49
HAAS_091	Beian,Heilongjiang	NER.II	48.24	126.49
HAAS_095	Kedong,Heilongjiang	NER.I	48.04	126.25
HAAS_099	Gannan,Heilongjiang	NER.I	47.92	123.51
HAAS_101	Yian,Heilongjiang	NER.I	47.89	125.31
HAAS_102	Tongjiang,Heilongjiang	NER.I	47.64	132.51
HAAS_104	Luobei,Heilongjiang	NER.I	47.57	130.83
HAAS_105	Hailun,Heilongjiang	NER.I	47.46	126.97
HAAS_109	Suibin,Heilongjiang	NER.I	47.29	131.85
HAAS_113	Qiqihaer,Heilongjiang	NER.I	47.35	123.92
HAAS_116	Suileng,Heilongjiang	NER.I	47.24	127.11
HAAS_118	Raohe,Heilongjiang	NER.I	46.8	134.01
HAAS_129	Wangkui,Heilongjiang	NER.I	46.83	126.48
HAAS_133	Jixian,Heilongjiang	NER.I	46.73	131.14
HAAS_135	Suihua,Heilongjiang	NER.I	46.65	126.97
HAAS_136	Anda,Heilongjiang	NER.I	46.42	125.34
HAAS_137	Tonghe,Heilongjiang	NER.I	45.99	128.75
HAAS_138	Hulin,Heilongjiang	NER.I	45.76	132.94
HAAS_139	Binxian,Heilongjiang	NER.I	45.76	127.49
HAAS_146	Zhaoyuan,Heilongjiang	NER.I	45.52	125.07
HAAS_150	Shuangcheng,Heilongjiang	NER.I	45.38	126.31
HAAS_154	Shangzhi,Heilongjiang	NER.I	45.21	127.96
HAAS_157	Tieli,Heilongjiang	NER.I	46.99	128.03
HAAS_158	Heihe,Heilongjiang	NER.II	50.25	127.53
HAAS_161	Heihe,Heilongjiang	NER.II	50.25	127.53
HAAS_162	Heihe,Heilongjiang	NER.II	50.25	127.53
HAAS_165	Heihe,Heilongjiang	NER.II	50.25	127.53
HAAS_166	Heihe,Heilongjiang	NER.II	50.25	127.53
HAAS_167	Sunwu,Heilongjiang	NER.II	49.42	127.34
HAAS_169	Xunke,Heilongjiang	NER.II	49.56	128.48
HAAS_171	Sunwu,Heilongjiang	NER.II	49.42	127.34
HAAS_172	Wudalianchi,Heilongjiang	NER.II	48.52	126.2
HAAS_184	Keshan,Heilongjiang	NER.I	48.04	125.87
HAAS_186	Baiquan,Heilongjiang	NER.I	47.6	126.1
HAAS_190	Baoqing,Heilongjiang	NER.I	46.33	132.2
HAAS_196	Duerbote,Heilongjiang	NER.I	46.86	124.44
HAAS_204	Youhao,Heilongjiang	NER.I	47.85	128.84
HAAS_206	Jinshantun,Heilongjiang	NER.I	47.41	129.43
HAAS_207	Wuying,Heilongjiang	NER.II	48.11	129.25
HAAS_208	Tangwanghe,Heilongjiang	NER.II	48.45	129.57
HAAS_209	Hongxing,Heilongjiang	NER.II	48.24	129.39
HAAS_210	Yichun,Heilongjiang	NER.I	47.73	128.84
HAAS_211	Tangyuan,Heilongjiang	NER.I	46.73	129.9
HAAS_213	Shuangyashan,Heilongjiang	NER.I	46.65	131.16
HAAS_214	Jixi,Heilongjiang	NER.I	45.3	130.97
HAAS_215	Linkou,Heilongjiang	NER.I	45.28	130.28
HAAS_217	Hailin,Heilongjiang	NER.I	44.59	129.38
HAAS_218	Mudanjiang,Heilongjiang	NER.I	44.55	129.63
HAAS_219	Yilan,Heilongjiang	NER.I	46.32	129.57
HAAS_220	Bayan,Heilongjiang	NER.I	46.09	127.4
HAAS_224	Xilin,Heilongjiang	NER.I	47.48	129.31
HAAS_225	Cuiluan,Heilongjiang	NER.I	47.73	128.67
HAAS_226	Shangganling,Heilongjiang	NER.I	47.97	129.02
HAAS_227	Hegang,Heilongjiang	NER.I	47.35	130.3
HAAS_228	Fuyuan,Heilongjiang	NER.II	48.36	134.31
HAAS_229	Fujin,Heilongjiang	NER.I	47.25	132.04
HAAS_231	Mingshui,Heilongjiang	NER.I	47.17	125.91
HAAS_232	Lanxi,Heilongjiang	NER.I	46.25	126.29
HAAS_236	Fangzheng,Heilongjiang	NER.I	45.85	128.83
HAAS_237	Boli,Heilongjiang	NER.I	45.76	130.59
HAAS_238	Daqing,Heilongjiang	NER.I	46.59	125.1
HAAS_240	Qingan,Heilongjiang	NER.I	46.88	127.51
HAAS_243	Jiamusi,Heilongjiang	NER.I	46.8	130.32
HAAS_249	Mulan,Heilongjiang	NER.I	45.95	128.04
HAAS_256	Jiayin,Heilongjiang	NER.II	48.89	130.4
HAAS_259	Wudalianchi,Heilongjiang	NER.II	48.51	126.2
HAAS_260	Wudalianchi,Heilongjiang	NER.II	48.51	126.2
HAAS_261	Beian,Heilongjiang	NER.II	48.24	126.49
HAAS_263	Huachuan,Heilongjiang	NER.I	47.02	130.72
HAAS_274	Muleng,Heilongjiang	NER.I	44.92	130.53
NJAU_W001	Linfen,Shanxi	HR	36.09	111.52
NJAU_W002	Pingdu,Shandong	HR	36.79	119.96
NJAU_W003	Yuanqu,Shanxi	HR	35.3	111.67
NJAU_W004	Neihuang,Henan	HR	35.95	114.9
NJAU_W005	Pingyi,Shandong	HR	35.51	117.64
NJAU_W006	Jiyuan,Henan	HR	35.07	112.6
NJAU_W007	Lishui,Zhejiang	SR	28.47	119.93
NJAU_W008	Jingjiang,Jiangsu	SR	32.02	120.27
NJAU_W009	Wuhe,Anhui	HR	33.15	117.89
NJAU_W012	Bozhou,Anhui	HR	33.84	115.78
NJAU_W013	Puyang,Henan	HR	35.76	115.03
NJAU_W014	Zhengning,Gansu	HR	35.49	108.36
NJAU_W015	Rushan,Shandong	HR	36.92	121.54
NJAU_W016	Yunnan	SR	25.04	102.83
NJAU_W017	Jiangpu,Jiangsu	SR	32.06	118.64
NJAU_W018	Shangzhou,Shanxi	HR	33.86	109.94
NJAU_W021	Zhengzhou,Henan	HR	34.75	113.62
NJAU_W022	Anyang,Henan	HR	36.1	114.39
NJAU_W024	Wuhe,Anhui	HR	33.15	117.89
NJAU_W025	Huanglong,Shanxi	HR	35.58	109.84
NJAU_W026	Fengtai,Anhui	HR	32.71	116.71
NJAU_W029	Qingyang,Anhui	SR	30.64	117.85
NJAU_W034	Laizhou,Shandong	HR	37.18	119.94
NJAU_W035	Changyi,Shandong	HR	36.86	119.39
NJAU_W036	Xinjiang,Shanxi	HR	35.62	111.22
NJAU_W037	Luonan,Shanxi	HR	34.1	110.15
NJAU_W038	Jiangpu,Jiangsu	SR	32.06	118.64
NJAU_W041	Yongji,Shanxi	HR	34.87	110.44
NJAU_W046	Mouping,Shandong	HR	37.39	121.6
NJAU_W047	Langao,Shanxi	SR	32.31	108.9
NJAU_W048	Wuhe,Anhui	HR	33.15	117.89
NJAU_W050	Dongfeng,Jilin	NER.I	42.67	125.52
NJAU_W051	Yaozhou,Shanxi	HR	34.91	108.98
NJAU_W052	Yaozhou,Shanxi	HR	34.91	108.98
NJAU_W053	Xinxian,Liaoning	NER.I	39.85	122.92
NJAU_W055	Sichuan	SR	30.651	104.07
NJAU_W056	Shichengxian,Jiangxi	SR	26.33	116.35
NJAU_W060	Linan,Zhejiang	SR	30.23	119.72
NJAU_W061	Xiushui,Jiangxi	SR	29.03	114.55
NJAU_W062	Shengzhou,Zhejiang	SR	29.59	120.82
NJAU_W063	Jiujiang,Jiangxi	SR	29.71	116
NJAU_W064	Shengzhou,Zhejiang	SR	29.59	120.82
NJAU_W065	Lishui,Zhejiang	SR	28.47	119.93
NJAU_W066	Suning,Hebei	HR	35.51	108.36
NJAU_W067	Zhengning,Gansu	HR	35.49	108.36
NJAU_W068	Huanglong,Shanxi	HR	35.58	109.84
NJAU_W069	Fengxin,Jiangxi	SR	28.69	115.4
NJAU_W070	Liuyang,Hunan	SR	28.16	113.64
NJAU_W071	Shennongjialinqu,Hubei	SR	31.75	110.68
NJAU_W072	Qianshan,Jiangxi	SR	28.32	117.71
NJAU_W074	Zhengzhou,Henan	HR	34.75	113.62
NJAU_W076	Baofeng,Henan	HR	33.87	113.05
NJAU_W077	Lichuan,Hubei	SR	30.29	108.94
NJAU_W078	Chongyang,Hubei	SR	29.56	114.04
NJAU_W080	Gutuquan,Neimeng	NER.I	45.38	121.59
NJAU_W083	Yongji,Jilin	NER.I	43.67	126.49
NJAU_W085	Jianyang,Fujian	SR	27.33	118.12
NJAU_W088	Huinan,Jilin	NER.I	42.68	126.04
NJAU_W089	Ningguo,Anhui	SR	30.63	118.98
NJAU_W090	Fuxin,Liaoning	NER.I	42.02	121.67
NJAU_W091	Taihu,Anhui	SR	30.46	116.31
NJAU_W092	Liancheng,Fujian	SR	25.71	116.75
NJAU_W093	Yien,Hubei	SR	30.69	109.5
NJAU_W094	Hefeng,Hubei	SR	29.89	110.03
NJAU_W096	Zixi,Jiangxi	SR	27.71	117.06
NJAU_W097	Liancheng,Fujian	SR	25.71	116.75
NJAU_W098	Xiapu,Fujian	SR	26.89	120.01
NJAU_W099	Taining,Fujian	SR	26.9	117.18
NJAU_W100	Gukeyouqianqi,Neimeng	NER.I	46.08	121.95
NJAU_W101	Tangyin,Henan	HR	35.92	114.36
NJAU_W105	Yujiangxian,Jiangxi	SR	28.21	116.82
NJAU_W106	Liangping,Sichuan	SR	30.67	107.8
NJAU_W107	Changde,Hunan	SR	29.03	111.7
NJAU_W108	Quanzhou,Guangxi	SR	25.93	111.07
NJAU_W109	Guangxi	SR	24	110.29
NJAU_W110	Fuzhou,Fujian	SR	26.07	119.3
NJAU_W111	Rongjiang,Guizhou	SR	25.93	108.52
NJAU_W113	Heishan,Liaoning	NER.I	41.69	122.12
NJAU_W117	Pingliang,Gansu	HR	35.54	106.67
NJAU_W118	Huangling,Shanxi	HR	35.78	109.26
NJAU_W119	Liangping,Sichuan	SR	30.67	107.8
NJAU_W120	Xiangyin,Hunan	SR	28.69	112.91
NJAU_W121	Suining,Hunan	SR	26.58	110.16

## Sheet: Table S2
Table S2 The climatic characters of wild soybean in three major ecological zones
Ecological zones	Latitude	Light duration on the summer solstice (22 Jun)	Annual cumulative temperature ≥ 10℃	Mean temperature in July	Annual precipitation
Northeast region (NER)	40-53 ° N	>15 h	1700-3500℃	19-24℃	400-700 mm
Huanghuai region (HR)	33-40 ° N	14.5-15 h	3200-4700℃	22-26℃	500-1300 mm
Southern region (SR)	24-32 ° N	<14.5 h	4800-6500℃	26-30℃	1000-2300 mm

## Sheet: Table S3
Table S3 Pairwise Spearman correlation coefficient between the 19 Bioclimatic factors
	Bio1	Bio2	Bio3	Bio4	Bio5	Bio6	Bio7	Bio8	Bio9	Bio10	Bio11	Bio12	Bio13	Bio14	Bio15	Bio16	Bio17	Bio18	Bio19
Bio1	1
Bio2	-0.808951	1
Bio3	0.729783	-0.372538	1
Bio4	-0.967978	0.801335	-0.754072	1
Bio5	0.911156	-0.680044	0.630539	-0.820564	1
Bio6	0.988436	-0.864683	0.689121	-0.974267	0.876324	1
Bio7	-0.966775	0.885953	-0.672855	0.978777	-0.819119	-0.989955	1
Bio8	0.849202	-0.652061	0.57383	-0.751193	0.908181	0.822376	-0.775111	1
Bio9	0.982673	-0.805517	0.734859	-0.973596	0.885334	0.978299	-0.964067	0.819198	1
Bio10	0.960845	-0.778452	0.652349	-0.887472	0.96225	0.935134	-0.897113	0.907987	0.933363	1
Bio11	0.995679	-0.812282	0.736869	-0.982911	0.888931	0.991611	-0.97655	0.827702	0.986104	0.941246	1
Bio12	0.633392	-0.559116	0.518859	-0.664106	0.567723	0.627507	-0.629266	0.446435	0.654461	0.584194	0.646279	1
Bio13	0.545226	-0.374516	0.412608	-0.512829	0.582044	0.50499	-0.475862	0.513944	0.535367	0.575993	0.543916	0.749352	1
Bio14	0.730626	-0.66603	0.568731	-0.748605	0.64542	0.737316	-0.731104	0.554056	0.753269	0.67128	0.742757	0.918838	0.625491	1
Bio15	-0.687761	0.727472	-0.488191	0.725644	-0.550562	-0.72077	0.731183	-0.420504	-0.717445	-0.600638	-0.700905	-0.714386	-0.259985	-0.829379	1
Bio16	0.515105	-0.407838	0.392484	-0.510689	0.531192	0.489622	-0.476227	0.414893	0.517388	0.51272	0.519353	0.900765	0.915821	0.74397	-0.443262	1
Bio17	0.712867	-0.656068	0.532205	-0.72912	0.62801	0.727631	-0.721166	0.534189	0.738492	0.643576	0.726314	0.896079	0.583496	0.981235	-0.845482	0.720476	1
Bio18	0.442525	-0.348072	0.306492	-0.43357	0.470956	0.419684	-0.405051	0.382623	0.446606	0.442988	0.447108	0.839639	0.915964	0.68481	-0.364572	0.975222	0.665826	1
Bio19	0.711941	-0.65406	0.537052	-0.728081	0.626695	0.726144	-0.720077	0.537474	0.740412	0.64105	0.72508	0.898164	0.583909	0.980248	-0.84398	0.720818	0.997721	0.668557	1

## Sheet: Table S4 
Table S4 Sequencing depth and coverage in W82 and PI483463
Individual code	Depth	Total Reads/cleandata	Total Bases/cleandata	Coverage in w82	Coverage in PI483463
HAAS_011	8.77638	56302460	8330392164	0.8623	0.8517
HAAS_014	10.8171	69226100	10267443552	0.9086	0.9003
HAAS_018	10.9245	69794324	10369316615	0.8922	0.8851
HAAS_019	11.2996	72081676	10725399856	0.9066	0.8948
HAAS_021	12.4153	79225616	11784409259	0.9053	0.8911
HAAS_022	14.9991	95734174	14236885425	0.9109	0.9005
HAAS_023	13.3445	85053298	12666347079	0.9063	0.8965
HAAS_028	9.99663	63792686	9488632005	0.8931	0.8809
HAAS_038	12.4787	79650962	11844589741	0.8798	0.8712
HAAS_039	10.6681	68529454	10125942062	0.8699	0.8614
HAAS_040	11.3126	72146564	10737727565	0.8954	0.8819
HAAS_042	11.1596	71414162	10592479929	0.9015	0.8915
HAAS_044	10.8627	69374430	10310707922	0.8775	0.8643
HAAS_045	10.1902	65176886	9672407026	0.8945	0.8912
HAAS_046	10.5312	67352014	9996057593	0.895	0.8908
HAAS_051	12.4206	79421764	11789466557	0.9015	0.8981
HAAS_055	10.1396	64869302	9624382924	0.8916	0.8877
HAAS_060	10.1553	64867502	9639289005	0.897	0.8856
HAAS_063	11.6483	74555264	11056400067	0.868	0.86
HAAS_064	10.6837	68487356	10140794145	0.8667	0.8623
HAAS_065	10.1029	64517870	9589538485	0.9004	0.8939
HAAS_066	9.93716	63470818	9432186808	0.8839	0.8808
HAAS_067	21.8431	139590362	20733102003	0.9135	0.9032
HAAS_068	11.2772	72763932	10704089207	0.8999	0.8939
HAAS_071	8.72002	56527174	8276898142	0.8302	0.821
HAAS_075	10.249	66027292	9728186055	0.8863	0.8762
HAAS_076	11.9409	76720208	11334085264	0.8861	0.8835
HAAS_077	9.87196	63736482	9370299525	0.8682	0.8604
HAAS_078	10.3407	66621416	9815191104	0.8923	0.8814
HAAS_083	10.2978	66217710	9774530165	0.8938	0.8875
HAAS_085	10.4723	67105110	9940173671	0.8791	0.8757
HAAS_088	14.3583	91948100	13628675026	0.8726	0.8712
HAAS_089	10.6075	67807076	10068483653	0.8819	0.8781
HAAS_091	9.31904	60032840	8845481738	0.8928	0.888
HAAS_095	10.5	67027404	9966469292	0.8993	0.8977
HAAS_099	11.0772	70736902	10514323824	0.8938	0.8907
HAAS_101	12.2938	78548256	11669069364	0.878	0.8732
HAAS_102	9.84519	62853754	9344891379	0.8965	0.8926
HAAS_104	10.4747	66828664	9942444317	0.8881	0.885
HAAS_105	10.1839	65082300	9666407591	0.8956	0.8908
HAAS_109	10.907	69548328	10352728708	0.8659	0.8657
HAAS_113	10.7951	68968062	10246549130	0.8264	0.8216
HAAS_116	10.7222	68429610	10177298075	0.8629	0.8598
HAAS_118	11.3886	72732348	10809848410	0.8915	0.8879
HAAS_129	11.4265	72973648	10845808643	0.8725	0.8665
HAAS_133	11.0128	70339668	10453194629	0.8874	0.8853
HAAS_135	9.9121	63141802	9408401109	0.8848	0.8808
HAAS_136	10.6793	68165666	10136610996	0.8559	0.8543
HAAS_137	10.8865	69318814	10333314728	0.8612	0.8613
HAAS_138	13.3221	84989954	12645103470	0.8751	0.8758
HAAS_139	12.6482	80523448	12005416948	0.8829	0.8793
HAAS_146	13.6374	87466470	12944347843	0.9202	0.9078
HAAS_150	10.6867	68217124	10143647978	0.9155	0.9074
HAAS_154	11.4012	72815652	10821850023	0.8817	0.8763
HAAS_157	9.62452	61563118	9135433682	0.8577	0.8559
HAAS_158	10.2642	65406046	9742588315	0.9068	0.8983
HAAS_161	10.3668	66296660	9840022106	0.8956	0.8871
HAAS_162	11.3142	72281552	10739241762	0.8853	0.8802
HAAS_165	11.2596	71970708	10687449907	0.9042	0.9017
HAAS_166	10.1667	65008678	9650026950	0.8252	0.8237
HAAS_167	10.9447	70139594	10388569695	0.869	0.8726
HAAS_169	10.6786	68135180	10135906404	0.8799	0.8746
HAAS_171	9.52673	61180242	9042609204	0.8684	0.8653
HAAS_172	12.1873	77826418	11567939567	0.8924	0.891
HAAS_184	9.543	61194156	9058059310	0.8509	0.8476
HAAS_186	10.0004	63961738	9492233796	0.8901	0.8891
HAAS_190	10.1052	64534732	9591654457	0.8833	0.8706
HAAS_196	11.1139	70855458	10549165450	0.8881	0.883
HAAS_204	10.7505	68491634	10204198945	0.8892	0.8809
HAAS_206	10.7932	68776068	10244740642	0.8506	0.8488
HAAS_207	9.97808	63685432	9471029652	0.8951	0.8907
HAAS_208	13.9483	88935118	13239474337	0.8923	0.8848
HAAS_209	11.3774	72545674	10799229625	0.8819	0.8771
HAAS_210	10.835	69069542	10284430949	0.9133	0.9058
HAAS_211	12.0116	76553222	11401254630	0.9163	0.9096
HAAS_213	12.9506	82622386	12292525284	0.886	0.88
HAAS_214	10.1504	64721266	9634623343	0.8586	0.8555
HAAS_215	10.5769	67506558	10039387712	0.8891	0.8855
HAAS_217	10.0386	64092766	9528473851	0.8981	0.8929
HAAS_218	13.0038	83052782	12342950232	0.9146	0.9075
HAAS_219	10.245	65364534	9724341196	0.8756	0.8737
HAAS_220	9.71452	61952960	9220858429	0.9145	0.9083
HAAS_224	10.1571	64864462	9640990442	0.8725	0.8675
HAAS_225	10.7007	68650740	10156898849	0.903	0.8972
HAAS_226	9.81739	62649962	9318502431	0.8883	0.8858
HAAS_227	10.765	68603662	10217995846	0.8874	0.8856
HAAS_228	10.8701	69235362	10317710853	0.8586	0.8568
HAAS_229	14.2277	90787242	13504706497	0.8815	0.8813
HAAS_231	10.311	65776292	9787000022	0.901	0.8954
HAAS_232	10.8226	69045980	10272668354	0.9215	0.9158
HAAS_236	11.9666	76348588	11358451213	0.9005	0.8965
HAAS_237	14.3548	91625812	13625330780	0.9023	0.897
HAAS_238	11.0184	70244976	10458527793	0.8926	0.8849
HAAS_240	11.5041	73318862	10919526512	0.8783	0.8627
HAAS_243	10.3387	65884850	9813365768	0.8865	0.8743
HAAS_249	7.58457	48820884	7199146737	0.8784	0.8664
HAAS_256	11.015	70600278	10455207924	0.8814	0.8727
HAAS_259	9.44919	60359782	8969011424	0.8618	0.8604
HAAS_260	9.79913	62604540	9301174808	0.8438	0.8429
HAAS_261	12.5545	80050894	11916559256	0.8951	0.8919
HAAS_263	10.1361	64796554	9621022560	0.8607	0.8579
HAAS_274	10.2968	65972600	9773586334	0.887	0.8868
NJAU_W001	10.1441	64796758	9628586632	0.9096	0.922
NJAU_W002	10.0412	64168118	9530982502	0.8991	0.9023
NJAU_W003	10.06	64301244	9548781925	0.9153	0.9025
NJAU_W004	12.8772	82216696	12222867186	0.9092	0.9248
NJAU_W005	10.0523	64232462	9541482856	0.9064	0.896
NJAU_W006	12.0323	77105618	11420898577	0.912	0.9064
NJAU_W007	12.3508	78870942	11723139363	0.8864	0.882
NJAU_W008	9.64033	61859946	9150442804	0.8752	0.8719
NJAU_W009	11.0027	70183432	10443537639	0.902	0.9097
NJAU_W012	12.2966	78550132	11671687123	0.9045	0.9014
NJAU_W013	9.61342	61400252	9124896332	0.8812	0.8995
NJAU_W014	9.84517	62905952	9344876311	0.9128	0.9203
NJAU_W015	11.2749	71965554	10701932473	0.892	0.8959
NJAU_W016	9.72022	62067816	9226271071	0.9054	0.8919
NJAU_W017	40.6089	259268646	38545309625	0.8881	0.8803
NJAU_W018	11.6752	74515318	11081936281	0.9103	0.9095
NJAU_W021	10.4261	66600076	9896243880	0.9123	0.9035
NJAU_W022	12.0912	77071368	11476809598	0.9021	0.9082
NJAU_W024	37.8818	242031512	35956731392	0.9312	0.9178
NJAU_W025	29.2433	186733786	27757244889	0.9244	0.9299
NJAU_W026	11.2622	71854506	10689874429	0.9393	0.9189
NJAU_W029	32.911	210051206	31238540142	0.885	0.8779
NJAU_W034	10.08	64431338	9567774977	0.9163	0.9117
NJAU_W035	24.5091	156402878	23263598681	0.9049	0.8941
NJAU_W036	10.6007	67655454	10061987519	0.8929	0.8967
NJAU_W037	10.3043	65701098	9780713709	0.9343	0.9334
NJAU_W038	9.78555	62457334	9288283980	0.9082	0.905
NJAU_W041	10.0489	64161922	9538225916	0.8929	0.9139
NJAU_W046	9.96035	63481902	9454198446	0.8978	0.8957
NJAU_W047	10.4063	66427040	9877455550	0.8937	0.8905
NJAU_W048	9.69348	61819396	9200893973	0.8769	0.8877
NJAU_W050	10.2298	65218858	9709945965	0.882	0.8752
NJAU_W051	10.4442	66626692	9913418027	0.8973	0.9086
NJAU_W052	9.62093	61356370	9132027269	0.8941	0.9076
NJAU_W053	10.6654	68171676	10123424455	0.8827	0.8764
NJAU_W055	9.09822	58229644	8635875196	0.7681	0.7489
NJAU_W056	9.54116	60900630	9056306635	0.8949	0.8964
NJAU_W060	12.0144	76686700	11403890338	0.9027	0.898
NJAU_W061	12.4082	79545012	11777678982	0.9136	0.909
NJAU_W062	11.4035	72809160	10823999309	0.9046	0.9018
NJAU_W063	11.2155	71684758	10645538549	0.915	0.9023
NJAU_W064	11.5892	73947622	11000246327	0.8984	0.89
NJAU_W065	9.77541	62446884	9278652899	0.9094	0.8984
NJAU_W066	11.5673	73919784	10979487773	0.9165	0.9065
NJAU_W067	11.1539	71188888	10587082539	0.919	0.9102
NJAU_W068	11.3202	72294116	10744911130	0.8941	0.9191
NJAU_W069	10.9361	69875086	10380327995	0.8988	0.893
NJAU_W070	12.6918	81021754	12046839757	0.9015	0.8939
NJAU_W071	13.5151	86199568	12828266065	0.8875	0.8836
NJAU_W072	10.3451	66048874	9819388406	0.907	0.9054
NJAU_W074	12.6982	81010484	12052891534	0.8859	0.8883
NJAU_W076	12.6756	80883764	12031504917	0.924	0.9102
NJAU_W077	20.1698	128629568	19144876386	0.9125	0.9057
NJAU_W078	10.8472	69195488	10295994878	0.8844	0.8668
NJAU_W080	12.9828	82873060	12323081695	0.8814	0.874
NJAU_W083	12.7294	81198304	12082563311	0.9009	0.8914
NJAU_W085	10.3042	65727872	9780606215	0.8985	0.8933
NJAU_W088	11.3303	72336224	10754523521	0.8741	0.8664
NJAU_W089	9.89247	63612501	9389768507	0.8502	0.8387
NJAU_W090	12.8903	82629966	12235229740	0.8731	0.8672
NJAU_W091	9.98873	63802056	9481132903	0.8273	0.8207
NJAU_W092	10.494	67434812	9960712840	0.8641	0.8524
NJAU_W093	10.7888	68883622	10240581447	0.9028	0.8914
NJAU_W094	9.20368	59194276	8735981223	0.8569	0.844
NJAU_W096	13.5659	86561956	12876543787	0.8858	0.8817
NJAU_W097	11.2975	72314918	10723371532	0.8563	0.8437
NJAU_W098	10.4383	66667636	9907892422	0.8915	0.8875
NJAU_W099	11.888	76066330	11283907119	0.8712	0.8623
NJAU_W100	12.2088	77904898	11588364348	0.9239	0.9109
NJAU_W101	11.8197	75393674	11219017166	0.8551	0.876
NJAU_W105	11.1718	71507902	10604051196	0.8773	0.8697
NJAU_W106	12.0427	77079328	11430761219	0.8744	0.8614
NJAU_W107	12.9248	82586618	12268026919	0.8986	0.8877
NJAU_W108	13.2105	84276776	12539146093	0.8858	0.8748
NJAU_W109	11.7994	75314428	11199832681	0.9152	0.9084
NJAU_W110	12.2964	78508874	11671528447	0.8627	0.8394
NJAU_W111	11.8169	75370636	11216376524	0.9188	0.9134
NJAU_W113	9.33847	59631696	8863919268	0.839	0.8422
NJAU_W117	11.1534	71282032	10586646766	0.8733	0.8886
NJAU_W118	12.0569	76960440	11444178311	0.8824	0.8875
NJAU_W119	25.5825	163259258	24282511976	0.9029	0.8964
NJAU_W120	11.2443	71988282	10672857210	0.8943	0.8887
NJAU_W121	11.8117	75639972	11211512585	0.8732	0.8644

## Sheet: Table S5
Table S5 Annotation of SNP and indel
Type	SNP	indel
SUM	5123867	3335012
Exonic	249947	51306
Intergenic	4107999	2225937
Intronic	389170	401692
Splicing	1682	1507
Upstream	150358	314941
Downstream	129714	255336
3'UTR	55766	62090
5'UTR	48337	46327
stop-gain	3659	1162
stop-loss	413	142
Nonsynonymous	138185	-
Synonymous	107690	-
Nonsyn/syn	1.28317	-
Frame-shift	-	29240
Non-frame shift	-	20762
Frame-shift/Non-frame shift	-	1.40834

## Sheet: Table S6 
Table S6 Number of SNPs overlapped between genome-environment associations with different RDAs
	RDA1	RDA2	RDA3	RDA4	RDA5
RDA1	206
RDA2	0	15733
RDA3	0	0	6521
RDA4	0	0	1	8336
RDA5	0	1	4	27	13210
